# Supplementary material for: Safety of a dose-escalated pre-workout supplement in recreationally active females
Source: J Int Soc Sports Nutr. 2015 Feb 21;12:12. doi: 10.1186/s12970-015-0074-y (PMC4355142; doi:10.1186/s12970-015-0074-y)
Supplement: Additional file 1: — Data collected pre and post supplementation. [file 12970_2015_74_MOESM1_ESM.xlsx]

## Sheet: table 1
Variable	Treatment	Pre	Post	Delta	Reference Interval
Resting Systolic Blood Pressure (mmHg)	CRL	111.7 ± 7.6	115.4 ± 10.0	3.8 ± 6.5	< 120
	1	105.0 ± 8.2	106.3 ± 10.9	1.3 ± 8.6
	2	108.9 ± 7.3	105.8 ± 6.9	-3.1 ± 6.9
Resting Diastolic Blood Pressure (mmHg)	CRL	72.2 ± 7.9	73.7 ± 8.7	1.5 ± 6.7	< 80
	1	71.4 ± 7.9	77.2 ± 9.2	5.8 ± 7.7
	2	75.9 ± 9.3	73.9 ± 9.3	-2.0 ± 8.8
Resting Heart Rate (b/min)	CRL	65.2 ± 10.7	66.8 ± 7.4	1.7 ± 7.1	< 100
	1	69.1 ± 8.6	70.9 ± 9.3	1.8 ± 7.9
	2	68.4 ± 9.2	68.2 ± 6.9	-0.2 ± 6.4
WBC (x10E3/uL)	CRL	6.50 ± 1.94	5.91 ± 1.56	-0.59 ± 0.96	3.4 - 10.8
	1	6.18 ± 1.97	6.18 ± 1.81	0.00 ± 0.85
	2	5.78 ± 1.75	6.06 ± 2.09	0.29 ± 1.02
RBC (x10E6/uL)	CRL	4.78 ± 0.22	4.74 ± 0.28	-0.04 ± 0.14	3.77 - 5.28
	1	4.85 ± 0.38	4.83 ± 0.46	-0.02 ± 0.24
	2	4.81 ± 0.33	4.79 ± 0.35	-0.03 ± 0.15
Hemoglobin (g/dL)	CRL	14.66 ± 0.92	14.47 ± 1.01	-0.19 ± 0.45	11.1 - 15.9
	1	14.60 ± 1.08	14.70 ± 1.18	0.10 ± 0.78
	2	14.64 ± 0.82	14.46 ± 0.62	-0.18 ± 0.52
Hematocrit (%)	CRL	43.75 ± 2.64	43.24 ± 2.53	-0.51 ± 1.38	34.0 - 46.6
	1	44.27 ± 2.92	44.31 ± 3.22	0.04 ± 2.18
	2	43.63 ± 2.64	43.15 ± 1.76	-0.48 ± 1.56
MCV (fL)	CRL	91.38 ± 2.92	91.38 ± 2.75	0.00 ± 1.93	79 - 97
	1	91.50 ± 5.60	92.30 ± 5.10	0.80 ± 1.48
	2	90.75 ± 3.88	90.38 ± 4.47	-0.38 ± 2.45
MCH (pg)	CRL	30.66 ± 1.08	30.53 ± 1.03	-0.13 ± 0.46	26.6 - 33.0
	1	30.18 ± 1.92	30.54 ± 1.61*‡	0.36 ± 0.52
	2	30.46 ± 1.41	30.28 ± 1.16	-0.19 ± 0.39
MCHC (g/dL)	CRL	33.49 ± 0.68	33.45 ± 0.81	-0.04 ± 0.79	31.5 - 35.7
	1	32.97 ± 0.70	33.15 ± 0.63	0.18 ± 0.59
	2	33.55 ± 0.63	33.50 ± 0.48	-0.05 ± 0.91
RDW (%)	CRL	13.35 ± 0.63	13.31 ± 0.40	-0.04 ± 0.53	12.3 - 15.4
	1	13.34 ± 0.65	13.30 ± 0.48	-0.04 ± 0.48
	2	13.24 ± 0.58	13.23 ± 0.45	-0.01 ± 0.34
Platelets (x10E3/uL)	CRL	271.0 ± 53.2	262.3 ± 37.6	-8.8 ± 29.3	150 - 379
	1	250.9 ± 47.4	267.5 ± 51.0	16.6 ± 25.2
	2	272.0 ± 84.7	268.0 ± 70.7	-4.0 ± 34.3
Neutrophils (%)	CRL	55.2 ± 9.6	53.4 ± 9.9	-1.8 ± 5.5	40 -74
	1	55.9 ± 10.2	52.8 ± 8.3	-3.1 ± 5.0
	2	50.4 ± 6.9	50.3 ± 9.0	-0.1 ± 8.0
Lymphocytes (%)	CRL	33.5 ± 8.3	36.1 ± 9.1	2.6 ± 5.4	14 - 46
	1	34.0 ± 9.5	36.9 ± 7.6	2.9 ± 5.4
	2	38.3 ± 6.5	38.9 ± 9.3	0.6 ± 6.7
Monocytes (%)	CRL	8.6 ± 2.0	7.9 ± 1.7	-0.8 ± 1.3	4 - 12
	1	7.7 ± 1.8	7.9 ± 1.9	0.2 ± 1.1
	2	7.9 ± 2.0	7.6 ± 2.0	-0.3 ± 1.3
Eosinophils (%)	CRL	2.0 ± 1.4	2.1 ± 1.1	0.1 ± 0.9	0 - 5
	1	2.0 ± 1.8	2.0 ± 0.8	0.0 ± 1.4
	2	2.8 ± 1.2	2.5 ± 0.9	-0.3 ± 1.6
Basophils (%)	CRL	0.6 ± 0.8	0.5 ± 0.6	-0.1 ± 0.7	0 - 3
	1	0.4 ± 0.7	0.4 ± 0.7	0.0 ± 0.0
	2	0.8 ± 0.5	0.8 ± 0.5	0.0 ± 0.5
Neutrophils (Absolute) (x10E3/uL)	CRL	3.67 ± 1.51	3.20 ± 1.21	-0.47 ± 0.80	1.4 - 7.0
	1	3.48 ± 1.50	3.33 ± 1.43	-0.15 ± 0.56
	2	2.91 ± 0.90	3.16 ± 1.56	0.25 ± 0.88
Lymphocytes (Absolute) (x10E3/uL)	CRL	2.13 ± 0.62	2.11 ± 0.59	-0.02 ± 0.32	0.7 - 3.1
	1	2.08 ± 0.74	2.21 ± 0.52	0.13 ± 0.36
	2	2.20 ± 0.67	2.25 ± 0.40	0.05 ± 0.52
Monocytes (Absolute) (x10E3/uL)	CRL	0.56 ± 0.16	0.46 ± 0.14†‡	-0.10 ± 0.10	0.1 - 0.9
	1	0.44 ± 0.08	0.47 ± 0.14	0.03 ± 0.13
	2	0.48 ± 0.29	0.49 ± 0.31	0.01 ± 0.12
Eosinophils (Absolute) (x10E3/uL)	CRL	0.13 ± 0.08	0.14 ± 0.07	0.01 ± 0.07	0.0 - 0.4
	1	0.12 ± 0.13	0.15 ± 0.07	0.03 ± 0.11
	2	0.19 ± 0.08	0.15 ± 0.05	-0.04 ± 0.09
Basophils (Absolute) (x10E3/uL)	CRL	0.02 ± 0.05	0.02 ± 0.04	0.00 ± 0.04	0.0 - 0.2
	1	0.01 ± 0.03	0.01 ± 0.03	0.00 ± 0.00
	2	0.01 ± 0.04	0.03 ± 0.05	0.01 ± 0.04
Glucose (mg/dL)	CRL	79.9 ± 6.7	81.9 ± 6.1	1.9 ± 7.4	65 - 99
	1	85.4 ± 6.5	83.0 ± 5.7	-2.4 ± 4.3
	2	87.5 ± 6.5	84.4 ± 6.1	-3.1 ± 6.1
BUN (mg/dL)	CRL	16.5 ± 4.5	16.5 ± 3.8	0.0 ± 3.1	6 - 20
	1	15.3 ± 6.8	15.5 ± 4.8	0.2 ± 4.8
	2	15.8 ± 5.1	15.8 ± 4.1	0.0 ± 4.0
Creatinine (mg/dL)	CRL	0.90 ± 0.10	0.90 ± 0.11	0.00 ± 0.05	0.57 - 1.00
	1	0.96 ± 0.30	0.90 ± 0.25	-0.06 ± 0.13
	2	0.91 ± 0.17	0.77 ± 0.12*	-0.14 ± 0.08
eGFR (mL/min/1.73)	CRL	90.93 ± 13.79	90.14 ± 14.27	-0.69 ± 5.97	> 59
	1	89.80 ± 27.23	95.90 ± 22.95	6.10 ± 15.89
	2	88.25 ± 18.84	102.88 ± 14.02*	14.63 ± 7.11
BUN/Creatinine Ratio	CRL	18.6 ± 5.6	18.6 ± 5.1	0.1 ± 3.4	8 - 20
	1	15.5 ± 2.1	17.6 ± 4.1	2.1 ± 5.0
	2	17.1 ± 3.6	20.4 ± 3.7	3.3 ± 4.5
Sodium (mmol/L)	CRL	137.1 ± 2.8	136.7 ± 1.8	-0.4 ± 2.9	134 - 144
	1	138.0 ± 2.2	137.9 ± 1.7	-0.1 ± 1.3
	2	139.3 ± 1.6	138.1 ± 2.5	-1.1 ± 2.1
Potassium (mmol/L)	CRL	3.98 ± 0.26	4.13 ± 0.27	0.16 ± 0.28	3.5 - 5.2
	1	4.15 ± 0.66	4.15 ± 0.46	0.00 ± 0.66
	2	4.31 ± 0.50	4.05 ± 0.39	-0.26 ± 0.53
Chloride (mmol/L)	CRL	102.3 ± 3.0	102.6 ± 2.0	0.3 ± 3.0	97 - 108
	1	102.7 ± 2.7	101.4 ± 3.5	-1.3 ± 2.4
	2	103.6 ± 1.1	102.6 ± 1.6	-1.0 ± 1.7
Carbon Dioxide (mmol/L)	CRL	21.7 ± 1.9	20.8 ± 2.1	-0.9 ± 2.1	18 - 28
	1	21.8 ± 2.5	21.4 ± 3.4	-0.4 ± 3.0
	2	22.3 ± 2.1	21.8 ± 1.4	-0.5 ± 1.9
Calcium (mg/dL)	CRL	9.21 ± 0.35	9.11 ± 0.24	-0.10 ± 0.32	8.7 - 10.2
	1	9.50 ± 0.55	9.34 ± 0.65	-0.16 ± 0.32
	2	9.51 ± 0.20	9.25 ± 0.26	-0.26 ± 0.33
Protein (g/dL)	CRL	6.88 ± 0.48	6.72 ± 0.40	-0.16 ± 0.28	6.0 - 8.5
	1	7.04 ± 0.36	7.06 ± 0.37	0.02 ± 0.33
	2	7.14 ± 0.33	6.88 ± 0.33	-0.26 ± 0.34
Albumin (g/dL)	CRL	4.33 ± 0.25	4.28 ± 0.30	-0.06 ± 0.27	3.5 - 5.5
	1	4.33 ± 0.37	4.48 ± 0.41	0.15 ± 0.23
	2	4.53 ± 0.24	4.49 ± 0.18	-0.04 ± 0.23
Globulin (g/dL)	CRL	2.55 ± 0.42	2.44 ± 0.37	-0.11 ± 0.29	1.5 - 4.5
	1	2.71 ± 0.47	2.58 ± 0.25	-0.13 ± 0.30
	2	2.61 ± 0.41	2.39 ± 0.36	-0.23 ± 0.28
Albumin/Globulin Ratio	CRL	1.73 ± 0.29	1.79 ± 0.34	0.06 ± 0.30	1.1 - 2.5
	1	1.67 ± 0.44	1.76 ± 0.29	0.09 ± 0.25
	2	1.76 ± 0.34	1.91 ± 0.32	0.15 ± 0.21
Bilirubin (mg/dl)	CRL	0.53 ± 0.25	0.46 ± 0.18	-0.08 ± 0.26	0.0 - 1.2
	1	0.50 ± 0.15	0.46 ± 0.24	-0.04 ± 0.15
	2	0.56 ± 0.32	0.64 ± 0.32	0.08 ± 0.17
Alkaline Phosphatase (IU/L)	CRL	50.6 ± 12.8	51.3 ± 12.3	0.6 ± 4.3	39 - 117
	1	59.2 ± 17.8	59.9 ± 15.8	0.7 ± 5.5
	2	56.8 ± 13.8	55.9 ± 12.9	-0.9 ± 3.9
AST (IU/L)	CRL	24.1 ± 8.5	23.6 ± 5.2	-0.6 ± 7.0	0 - 40
	1	27.1 ± 19.2	24.5 ± 8.3	-2.6 ± 13.7
	2	20.1 ± 5.3	18.4 ± 4.0	-1.8 ± 4.4
ALT (IU/L)	CRL	20.3 ± 6.8	21.2 ± 5.6	0.9 ± 5.3	0 - 32
	1	21.3 ± 12.1	22.3 ± 7.3	1.0 ± 10.2
	2	18.9 ± 3.2	15.8 ± 4.2	-3.1 ± 3.1
Total Cholesterol (mg/dL)	CRL	160.75 ± 27.81	158.31 ± 24.39	-2.44 ± 13.63	100 - 189
	1	155.10 ± 9.00	169.50 ± 24.37*‡	14.40 ± 27.32
	2	165.75 ± 21.86	155.38 ± 21.55	-10.38 ± 15.39
Triglycerides (mg/dL)	CRL	81.5 ± 30.7	83.4 ± 48.8	1.9 ± 30.8	0 - 114
	1	96.4 ± 46.1	98.5 ± 35.0	2.1 ± 30.2
	2	80.0 ± 38.2	75.5 ± 24.7	-4.5 ± 45.2
HDL Cholesterol (mg/dL)	CRL	63.8 ± 14.2	64.5 ± 16.0	0.8 ± 6.6	> 39
	1	59.2 ± 13.6	64.4 ± 17.7	5.2 ± 10.5
	2	61.5 ± 15.0	59.9 ± 13.2	-1.6 ± 5.4
LDL Cholesterol (mg/dL)	CRL	79.4 ± 22.4	77.1 ± 14.5	-2.3 ± 16.6	0 - 119
	1	76.7 ± 16.8	85.4 ± 21.9	8.7 ± 18.8
	2	88.1 ± 20.4	80.1 ± 13.2	-8.0 ± 14.0
CRL = Control (n=16); 1 = Group 1 (n=10); 2 = Group 2 (n=8); All data are reported as means ± SD.
*Different from CRL (p < 0.05)
†Different from G1 (p < 0.05)
‡Different from G2 (p < 0.05)
